# Supplementary material for: Early Prediction of Fetal Macrosomia Through Maternal Lipid Profiles
Source: Int J Mol Sci. 2025 Jan 28;26(3):1149. doi: 10.3390/ijms26031149 (PMC11818448; doi:10.3390/ijms26031149)
Supplement: Supplementary file 1 [file ijms-26-01149-s001.zip]

Archive with 1 entries (1 files):
- ijms-3326272-Supplementary.pdf
